# Supplementary material for: Semaphorin 6C Suppresses Proliferation of Pancreatic Cancer Cells via Inhibition of the AKT/GSK3/β-Catenin/Cyclin D1 Pathway
Source: Int J Mol Sci. 2022 Feb 26;23(5):2608. doi: 10.3390/ijms23052608 (PMC8910270; doi:10.3390/ijms23052608)
Supplement: Supplementary file 1 [file ijms-23-02608-s001.zip]

Archive with 1 entries (1 files):
- ijms-1604941-supplementary.pdf
